# Supplementary material for: Limited therapeutic efficacy of N-acetyl-L-leucine in a mouse model of CLN1 disease
Source: Sci Rep. 2025 Dec 29;16:3033. doi: 10.1038/s41598-025-32984-x (PMC12827280; doi:10.1038/s41598-025-32984-x)
Supplement: Supplementary file 1 — Supplementary Material 1 [file 41598_2025_32984_MOESM1_ESM.xlsx]

## Sheet: Figure 1
	Survival
Figure 1A	From weaning
	Log-rank (Mantel-Cox) test (recommended)
	Chi square	53.13
	df	3
	P value	<0.0001
	P value summary	****
	Are the survival curves sig different?	Yes
Figure 1B	Delayed treatment
	Log-rank (Mantel-Cox) test (recommended)
	Chi square	57.21
	df	3
	P value	<0.0001
	P value summary	****
	Are the survival curves sig different?	Yes

## Sheet: Figure 2
Figure 2A	Accelerating Rotarod
		WT NALL 1mo													Ppt1-/- NALL 1mo													WT NALL 4mo													Ppt1-/- NALL 4mo
	5 mo	200	197.5	181.5	200	200	200	200	200	200	200				139.55	200	69.05	200	160.5	200	129	183	200	200				178	200	177.5	200	157	199.5	167.5	181.5	180	200				200	150.5	200	200	180	200	200	176	119.5
	6 mo	200	200	200	200	175.5	200	200	194.5	200	200				200	183	200	200	200	200	184.5	166	200	200				200	200	200	183.5	200	200	200	200	200	200				151	101.35	155	152.5	200	200	152.5	200	132.5
	7 mo	200	187.5	200	195	200	200	200	200	200	200				131.5	24.05	19.85	31.4	3.35	4.25	10.1	2.3	5.45					149	200	200	200	200	200	200	200	195.5	200				1.15	6.95
	Mixed-effects model (REML)	Matching: Stacked
	Assume sphericity?	Yes
	Alpha	0.05
	Fixed effects (type III)	P value	P value summary	Statistically significant (P < 0.05)?	F (DFn, DFd)
	Month	<0.0001	****	Yes	F (2, 142) = 27.88
	Group	<0.0001	****	Yes	F (5, 142) = 13.47
	Tukey's multiple comparisons test	Predicted (LS) Mean diff.	95.00% CI of diff.	Below threshold?	Summary	Adjusted P Value
	WT NALL 1mo vs. Ppt1-/- NALL 1mo	66.43	37.14 to 95.72	Yes	****	<0.0001
	WT NALL 1mo vs. WT NALL 4mo	5.417	-23.62 to 34.45	No	ns	0.9945
	WT NALL 1mo vs. Ppt1-/- NALL 4mo	58.72	26.66 to 90.77	Yes	****	<0.0001
	WT NALL 1mo vs. WT placebo 4mo	22.87	-10.48 to 56.23	No	ns	0.3584
	WT NALL 1mo vs. Ppt1-/- placebo 1mo	27.39	-6.277 to 61.06	No	ns	0.1812
	Ppt1-/- NALL 1mo vs. WT NALL 4mo	-61.02	-90.31 to -31.73	Yes	****	<0.0001
	Ppt1-/- NALL 1mo vs. Ppt1-/- NALL 4mo	-7.715	-39.91 to 24.48	No	ns	0.9825
	Ppt1-/- NALL 1mo vs. WT placebo 4mo	-43.56	-77.02 to -10.10	Yes	**	0.0033
	Ppt1-/- NALL 1mo vs. Ppt1-/- placebo 1mo	-39.04	-72.87 to -5.211	Yes	*	0.0137
	WT NALL 4mo vs. Ppt1-/- NALL 4mo	53.3	21.25 to 85.36	Yes	****	<0.0001
	WT NALL 4mo vs. WT placebo 4mo	17.46	-15.90 to 50.81	No	ns	0.6573
	WT NALL 4mo vs. Ppt1-/- placebo 1mo	21.98	-11.69 to 55.65	No	ns	0.4152
	Ppt1-/- NALL 4mo vs. WT placebo 4mo	-35.85	-70.65 to -1.039	Yes	*	0.0395
	Ppt1-/- NALL 4mo vs. Ppt1-/- placebo 1mo	-31.33	-67.03 to 4.382	No	ns	0.1212
	WT placebo 4mo vs. Ppt1-/- placebo 1mo	4.52	-32.14 to 41.18	No	ns	0.9992
Figure 2B	Continuous Rotarod
		Ppt1-/- NALL 1mo													WT NALL 4mo													Ppt1-/-NALL 4mo													WT placebo 4mo
	5 mo	60	60	60	60	60	60	60	60	60	60				60	60	60	60	60	60	60	60	60	60				60	60	60	60	60	60	60	60	60	60				60	60	60	60	60	60	60	60	60
	6 mo	60	60	58.8	60	60	60	60	60	60	60				60	60	60	60	60	60	60	60	60	60				35.5	60	60	60	60	60	60	60	60	60				60	60	60	60	60	60	60	60	60
	7 mo	60	1.9	31.4	36	6.3	6.5	13.55	3.3	4.35					60	60	60	60	60	60	60	60	60	60				0	2.7	0
	Mixed-effects model (REML)	Matching: Stacked
	Assume sphericity?	Yes
	Alpha	0.05
	Fixed effects (type III)	P value	P value summary	Statistically significant (P < 0.05)?	F (DFn, DFd)
	Month	<0.0001	****	Yes	F (2, 143) = 37.97
	Group	<0.0001	****	Yes	F (5, 143) = 8.007
	Tukey's multiple comparisons test	Predicted (LS) Mean diff.	95.00% CI of diff.	Below threshold?	Summary	Adjusted P Value
	WT NALL 1mo vs. Ppt1-/- NALL 1mo	13.47	5.262 to 21.68	Yes	****	<0.0001
	WT NALL 1mo vs. WT NALL 4mo	0	-8.138 to 8.138	No	ns	>0.9999
	WT NALL 1mo vs. Ppt1-/-NALL 4mo	12.65	3.822 to 21.48	Yes	***	0.0008
	WT NALL 1mo vs. WT placebo 4mo	6.37	-2.971 to 15.71	No	ns	0.3648
	WT NALL 1mo vs. Ppt1-/- placebo 1mo	7.364	-2.070 to 16.80	No	ns	0.2198
	Ppt1-/- NALL 1mo vs. WT NALL 4mo	-13.47	-21.68 to -5.262	Yes	****	<0.0001
	Ppt1-/- NALL 1mo vs. Ppt1-/-NALL 4mo	-0.8193	-9.693 to 8.054	No	ns	0.9998
	Ppt1-/- NALL 1mo vs. WT placebo 4mo	-7.101	-16.47 to 2.269	No	ns	0.2493
	Ppt1-/- NALL 1mo vs. Ppt1-/- placebo 1mo	-6.106	-15.59 to 3.373	No	ns	0.4306
	WT NALL 4mo vs. Ppt1-/-NALL 4mo	12.65	3.822 to 21.48	Yes	***	0.0008
	WT NALL 4mo vs. WT placebo 4mo	6.37	-2.971 to 15.71	No	ns	0.3648
	WT NALL 4mo vs. Ppt1-/- placebo 1mo	7.364	-2.070 to 16.80	No	ns	0.2198
	Ppt1-/-NALL 4mo vs. WT placebo 4mo	-6.281	-15.95 to 3.390	No	ns	0.421
	Ppt1-/-NALL 4mo vs. Ppt1-/- placebo 1mo	-5.287	-15.19 to 4.613	No	ns	0.6373
	WT placebo 4mo vs. Ppt1-/- placebo 1mo	0.9946	-9.278 to 11.27	No	ns	0.9998
[truncated: 24 more columns]

## Sheet: Figure 6
FIGURE No.	DESCRIPTION
FIGURE 6	CNS
	GFAP S1BF
	WT Placebo	PPT Placebo	PPT NALL 1mo	PPT NALL 4mo
	0.020496	7.84876	16.281	12.6011
	0.024208	8.8103	14.3794	7.35648
	0.02632	19.7506	17.8079	5.7935
	0.040277	9.12748	19.573
	0.042212	11.3049	23.4626
			19.6352
	ANOVA summary
	F	28.01
	P value	<0.0001
	P value summary	****
	Significant diff. among means (P < 0.05)?	Yes
	R squared	0.8485
	Bonferroni's multiple comparisons test	Mean Diff.	95.00% CI of diff.	Below threshold?	Summary	Adjusted P Value
	WT Placebo vs. PPT Placebo	-11.34	-17.79 to -4.890	Yes	***	0.0005	A-B
	WT Placebo vs. PPT NALL 1mo	-18.49	-24.67 to -12.32	Yes	****	<0.0001	A-C
	WT Placebo vs. PPT NALL 4mo	-8.553	-16.00 to -1.108	Yes	*	0.0198	A-D
	PPT Placebo vs. PPT NALL 1mo	-7.155	-13.33 to -0.9817	Yes	*	0.0186	B-C
	PPT Placebo vs. PPT NALL 4mo	2.785	-4.660 to 10.23	No	ns	>0.9999	B-D
	PPT NALL 1mo vs. PPT NALL 4mo	9.939	2.731 to 17.15	Yes	**	0.0048	C-D
	GFAP VPL/VPM
	WT Placebo	PPT Placebo	PPT NALL 1mo	PPT NALL 4mo
	0.032308	6.9384	9.81947	13.8594
	0.044624	4.69803	11.7246	4.33227
	0.071361	19.3414	9.14478	1.91129
	0.028978	4.69107	13.4731
	0.096239	10.0367	10.2794
			10.1178
	ANOVA summary
	F	7.225
	P value	0.0032
	P value summary	**
	Significant diff. among means (P < 0.05)?	Yes
	R squared	0.591
	Bonferroni's multiple comparisons test	Mean Diff.	95.00% CI of diff.	Below threshold?	Summary	Adjusted P Value
	WT Placebo vs. PPT Placebo	-9.086	-16.79 to -1.382	Yes	*	0.0164	A-B
	WT Placebo vs. PPT NALL 1mo	-10.71	-18.08 to -3.328	Yes	**	0.0031	A-C
	WT Placebo vs. PPT NALL 4mo	-6.646	-15.54 to 2.250	No	ns	0.2311	A-D
	PPT Placebo vs. PPT NALL 1mo	-1.619	-8.995 to 5.758	No	ns	>0.9999	B-C
	PPT Placebo vs. PPT NALL 4mo	2.44	-6.457 to 11.34	No	ns	>0.9999	B-D
	PPT NALL 1mo vs. PPT NALL 4mo	4.059	-4.555 to 12.67	No	ns	>0.9999	C-D
	CD68 S1BF
	WT Placebo	PPT Placebo	PPT NALL 1mo	PPT NALL 4mo
	0.080199	3.51179	6.62317	7.68726
	0.078993	8.89128	4.23688	4.46092
	0.059493	8.53922	7.40409	5.86041
	0.057613	3.68532	5.54079
	0.068172	5.09626	8.76353
			9.46156
	ANOVA summary
	F	14.71
	P value	<0.0001
	P value summary	****
	Significant diff. among means (P < 0.05)?	Yes
	R squared	0.7463
	Bonferroni's multiple comparisons test	Mean Diff.	95.00% CI of diff.	Below threshold?	Summary	Adjusted P Value
	WT Placebo vs. PPT Placebo	-5.876	-9.439 to -2.313	Yes	***	0.0009	A-B
	WT Placebo vs. PPT NALL 1mo	-6.936	-10.35 to -3.525	Yes	***	0.0001	A-C
	WT Placebo vs. PPT NALL 4mo	-5.934	-10.05 to -1.820	Yes	**	0.0032	A-D
	PPT Placebo vs. PPT NALL 1mo	-1.06	-4.471 to 2.351	No	ns	>0.9999	B-C
	PPT Placebo vs. PPT NALL 4mo	-0.05809	-4.172 to 4.056	No	ns	>0.9999	B-D
	PPT NALL 1mo vs. PPT NALL 4mo	1.002	-2.981 to 4.985	No	ns	>0.9999	C-D
	CD68 VPL/VPM
	WT Placebo	PPT Placebo	PPT NALL 1mo	PPT NALL 4mo
	0.054697	12.0139	14.3626	16.906
	0.069471	19.2925	10.8565	13.8615
	0.065244	15.1765	12.3517	16.1885
	0.078656	30.3531	11.7445
	0.05185	15.7732	16.9373
			9.65057
	ANOVA summary
	F	19.9
	P value	<0.0001
	P value summary	****
	Significant diff. among means (P < 0.05)?	Yes
	R squared	0.7992
	Bonferroni's multiple comparisons test	Mean Diff.	95.00% CI of diff.	Below threshold?	Summary	Adjusted P Value
	WT Placebo vs. PPT Placebo	-18.46	-26.16 to -10.76	Yes	****	<0.0001	A-B
	WT Placebo vs. PPT NALL 1mo	-12.59	-19.96 to -5.214	Yes	***	0.0007	A-C
	WT Placebo vs. PPT NALL 4mo	-15.59	-24.48 to -6.697	Yes	***	0.0005	A-D
	PPT Placebo vs. PPT NALL 1mo	5.871	-1.501 to 13.24	No	ns	0.1727	B-C
	PPT Placebo vs. PPT NALL 4mo	2.87	-6.021 to 11.76	No	ns	>0.9999	B-D
	PPT NALL 1mo vs. PPT NALL 4mo	-3.001	-11.61 to 5.607	No	ns	>0.9999	C-D
	SCMAS S1BF
	WT Placebo	PPT Placebo	PPT NALL 1mo	PPT NALL 4mo
	0.008966	7.57894	8.67879	11.4264
	0.016572	8.47398	4.9918	7.31514
	0.00546	9.67733	9.16668	6.13831
	0.018742	12.0982	4.87686	6.77977
	0.006974	8.98747	5.53052
	0.047928		9.63411
	ANOVA summary
	F	30.82
	P value	<0.0001
	P value summary	****
	Significant diff. among means (P < 0.05)?	Yes
	R squared	0.8447
	Bonferroni's multiple comparisons test	Mean Diff.	95.00% CI of diff.	Below threshold?	Summary	Adjusted P Value
	WT Placebo vs. PPT Placebo	-9.346	-12.56 to -6.130	Yes	****	<0.0001	A-B
	WT Placebo vs. PPT NALL 1mo	-7.129	-10.20 to -4.063	Yes	****	<0.0001	A-C
	WT Placebo vs. PPT NALL 4mo	-7.897	-11.33 to -4.469	Yes	****	<0.0001	A-D
	PPT Placebo vs. PPT NALL 1mo	2.217	-0.9993 to 5.433	No	ns	0.3323	B-C
	PPT Placebo vs. PPT NALL 4mo	1.448	-2.115 to 5.011	No	ns	>0.9999	B-D
	PPT NALL 1mo vs. PPT NALL 4mo	-0.7685	-4.197 to 2.660	No	ns	>0.9999	C-D
	SCMAS VPL/VPM
	WT Placebo	PPT Placebo	PPT NALL 1mo	PPT NALL 4mo
	0.195821	3.60156	7.70477	12.1616
	0.010161	3.56542	5.95912	4.28909
	0.041548	5.0221	4.5658	7.93426
	0.139019	5.21257	5.17613	6.57914
	0.206788	3.61513	6.41967
	0.057709		15.5674
	ANOVA summary
	F	10.25
	P value	0.0004
	P value summary	***
	Significant diff. among means (P < 0.05)?	Yes
	R squared	0.6439
	Bonferroni's multiple comparisons test	Mean Diff.	95.00% CI of diff.	Below threshold?	Summary	Adjusted P Value
	WT Placebo vs. PPT Placebo	-4.095	-8.862 to 0.6724	No	ns	0.1209	A-B
	WT Placebo vs. PPT NALL 1mo	-7.457	-12.00 to -2.912	Yes	***	0.0008	A-C
	WT Placebo vs. PPT NALL 4mo	-7.633	-12.71 to -2.551	Yes	**	0.002	A-D
	PPT Placebo vs. PPT NALL 1mo	-3.362	-8.129 to 1.405	No	ns	0.3031	B-C
	PPT Placebo vs. PPT NALL 4mo	-3.538	-8.819 to 1.744	No	ns	0.3712	B-D
	PPT NALL 1mo vs. PPT NALL 4mo	-0.1755	-5.257 to 4.906	No	ns	>0.9999	C-D
